# Supplementary material for: Effectiveness of Palliative Care before Death in Reducing Emergency Care Utilization for Patients with Terminal Cancer and Trends in the Utilization of Palliative Care from 2005–2018
Source: Healthcare (Basel). 2023 Nov 6;11(21):2907. doi: 10.3390/healthcare11212907 (PMC10647500; doi:10.3390/healthcare11212907)
Supplement: Supplementary file 1 [file healthcare-11-02907-s001.zip]

Archive with 1 entries (1 files):
- healthcare-2645526-supplementary.pdf
